# Supplementary material for: An 8-ferroptosis-related genes signature from Bronchoalveolar Lavage Fluid for prognosis in patients with idiopathic pulmonary fibrosis
Source: BMC Pulm Med. 2022 Jan 5;22:15. doi: 10.1186/s12890-021-01799-7 (PMC8728942; doi:10.1186/s12890-021-01799-7)
Supplement: Supplementary file 7 — Additional file 7: Table S1. The 293 ferroptosis-related genes used in the study. [file 12890_2021_1799_MOESM7_ESM.xlsx]

## Sheet: Table S1
Table S1. The 293 ferroptosis-related genes used in the study.
ABHD12
POLG
ACSL3
AIFM2
AKR1C1
AKR1C2
AKR1C3
ALDH3A1
ALDH3A2
ARF6
ARNTL
ATF4
ATRAID
AURKA
BRD4
CA9
CAV1
CBS
CCL5
CD44
CDH1
CDKN1A
CHMP5
CHMP6
CISD1
CISD2
COQ2
CP
D2HGDH
DECR1
EGLN1
EHMT2
EIF2AK3
EIF4A1
ENPP2
FADS2
FANCD2
FBXL5
FH
FOXM1
FTH1
FTMT
FXN
GABPB1
GCH1
GCLC
GDF15
GFER
GLUD1
GPX4
HELLS
HIF1A
HMOX1
HNF4A
HNRNPA1
HSF1
HSPA5
HSPB1
IDH2
ISCU
ITGA6
ITGB4
ITGB8
JUN
KDM3B
LAMP2
LATS1
LATS2
MAPT
MIF
MT1G
MTF1
MTOR
MUC1
MYC
NADK
NCOA3
NEDD4
NF2
NFE2L2
NFS1
NQO1
NR5A2
OTUB1
PANX2
PARK7
PAX3
PCBP1
PLIN2
PLP1
PML
PRDX1
PRDX5
PRDX6
PROM2
PSAT1
RB1
RELA
RNF113A
RNF20
SAHH
SCD
SESN2
SIAH2
SLC2A14
SLC2A4
SLC3A2
SLC40A1
SLC7A11
SOD2
SP1
SQSTM1
SRC
STAT3
STMN1
STYK1
TFAM
TFAP2A
TFAP2C
TMBIM4
TP53
TP63
TPD52
TXN
VDAC2
VDR
VHL
WDR76
ZFP36
ABCC1
ACACB
ACO1
ACSF2
ACSL4
ACVR1B
AHCYL1
AIFM1
ALOX12
ALOX12B
ALOX15
ALOX15B
ALOX5
ALOXE3
ANGPTL4
ANO6
ATF3
ATG13
ATG16L1
ATG3
ATG4D
ATG5
ATG7
ATM
ATP5MC3
BACH1
BAP1
BECN1
BID
CARS1
CDKN2A
CDO1
CGAS
CHAC1
CS
CTSB
CXXC1
CYBB
DLD
DNAJB6
DPP4
DUOX1
DUOX2
EGFR
EGLN2
EIF2AK2
ELAVL1
EMC2
EMP1
EPAS1
ERN1
FBXW7
FDFT1
FLT3
G6PD
GABARAPL1
GABARAPL2
GLS2
GOT1
HBA1
HDDC3
HIC1
HILPDA
HMGB1
HMGCR
HRAS
HSC70
HSP90
IDH1
IDO1
IFNG
IREB2
KEAP1
KRAS
LONP1
LPCAT3
LPIN1
MAP1LC3A
MAP1LC3B
MAP3K5
MAPK1
MAPK14
MAPK3
MAPK8
MAPK9
MDM2
MDMX
MFN2
MIOX
MPO
MTDH
MYB
NAA38
NCOA4
NOX1
NOX2
NOX3
NOX4
NOX5
NRAS
PANX1
PEBP1
PGD
PHKG2
PIK3CA
POR
PRC1
PRKAA1
PRKAA2
PRKCA
PTGS2
RAB7A
RPL8
SAT1
SCP2
SIRT1
SLC11A2
SLC1A5
SLC38A1
SMAD3
SMPD1
SNX4
SOCS1
STING1
TAZ
TF
TFR2
TFRC
TGFBR1
TLR4
TNFAIP3
ULK1
ULK2
USP7
VDAC1
VDAC3
WIPI1
WIPI2
YWHAE
YY1AP1
ZEB1
ACACA
ACSL1
ACSL5
ACSL6
ATP5G3
CFTR
CRYAB
FTL
G3BP1
GCLM
GSS
HSBP1
LINC00472
LOX
MAP1LC3C
PCBP2
PRNP
SAT2
SLC39A14
SLC39A8
SQLE
STEAP3
CARS
